# Supplementary material for: Development and Validation of Prognostic Models for Treatment Response of Patients with B-Cell Lymphoma: Standard Statistical and Machine-Learning Approaches
Source: J Clin Med. 2025 Oct 21;14(20):7445. doi: 10.3390/jcm14207445 (PMC12565506; doi:10.3390/jcm14207445)
Supplement: Supplementary file 1 [file jcm-14-07445-s001.zip]

Archive with 1 entries (1 files):
- jcm-3910362-supplementary.pdf
